# Supplementary material for: Impact of Feeder Access and Stocking Density on Tail Injuries and Performance in Weaned Piglets
Source: Animals (Basel). 2025 Jun 13;15(12):1749. doi: 10.3390/ani15121749 (PMC12189744; doi:10.3390/ani15121749)
Supplement: Supplementary file 1 [file animals-15-01749-s001.zip]

Archive with 1 entries (1 files):
- animals-3624357-supplementary.pdf
